# Supplementary material for: Systematic selection and validation of suitable reference genes for quantitative real-time PCR normalization studies of gene expression in Nitraria tangutorum
Source: Sci Rep. 2020 Sep 28;10:15891. doi: 10.1038/s41598-020-73059-3 (PMC7522712; doi:10.1038/s41598-020-73059-3)
Supplement: Supplementary file 2 — Supplementary Tables. [file 41598_2020_73059_MOESM2_ESM.xls]

## Sheet: author list and affiliation
Systematic selection and validation of suitable reference genes for quantitative real-time PCR normalization studies of gene expression in Nitraria tangutorum
Bo Wang1, Huirong Duan3, Peifang Chong1, Shiping Su1, Lishan Shan1, Dan Yi1, Lirong Wang2*, Yi Li1*
1College of Forestry, Gansu Agricultural University, Lanzhou, 730000, China.
2The College of Ecological Environment and Resources; Institute of Ecology and Environment of Qinghai-Tibet Plateau; Key Laboratory of Biotechnology and Analysis and Test in Qinghai-Tibet Plateau; Laboratory of Resource Chemistry and Eco-environmental Protection in Tibetan Plateau, Qinghai Nationalities University, Xining, 810007, China.
3Lanzhou Institute of Husbandry and Pharmaceutical Science, Chinese Academy of Agricultural Sciences, Lanzhou, 730000 , China.
*email: 412567406@qq.com (Associate corresponding author); liyi@gsau.edu.cn (Principal corresponding author)

## Sheet: Table S1
Reference gene	geneID	geneLength	gene sequence	FPKM value	Nr-ID	Nr-identity	Nr-evalue	Nr-annotation	IPR-ID	IPR-value	IPR-annotation	Arabidopsis ortholog no	At-identity	At-evalue	At-annotation
ACT	c27712_g2_i1	764	CTGTTCCTCTCTTATTTTCAGCTGCTGTGTCTGTCTGTCTGTTAAACATAACTTCGAAATCTTTCACGTGAAAAATCCCTACACAGAGCGTGAATCCAAAACTTCCTTTTGCTTAAACCAAGGATTTGTAAAAAATGGCTGACGCTGAGGATATTCAACCTCTTGTTTGTGACAATGGAACCGGAATGGTCAAGGCCGGTTTTGCCGGTGATGATGCACCAAGGGCAGTATTCCCAAGTATCGTTGGAAGACCTCGTCACACTGGAGTGATGGTCGGGATGGGCCAAAAGGATGCTTATGTAGGTGACGAGGCCCAATCCAAAAGAGGTATTCTCACTTTGAAGTATCCGATTGAGCATGGTATAGTGAGCAATTGGGACGACATGGAGAAGATTTGGC…	89.223	gi|429326370|gb|AFZ78525.1|	99.52	2e-153	actin	IPR004000	1.3e-52	Actin family	AT5G09810.1	0.99	2e-154	AtACT7,ACT7 | actin 7 | Chr5:3052809-3054220
GAPDH	c21833_g1_i1	681	GTGAAACTCGTGGTCCCTACTCGTTTCAATCTCGACTTGTCCGCCATTTCCATAACCTCCTCTTCTTCACTTCACTAATATATATATACACACCAACTCCTTCACTTCTTTCCTCGCTCATTTTTGGTTTCTCCAACTCACTGTCTTTGGACTCTCCGTAGAACTCTCCTTTATTCGTTTTTTTCAGATTTAGTTTCAGAGATCATGGCCAAGATCAAGATCAAGATCGGAATCAATGGATTCGGAAGAATCGGAAGGTTGGTGGCGAGAGTTGCCTTGCAGAGAGACGATGTTGAGCTCGTTGCTGTTAACGATCCTTTCATCACTACCGATTACATGACCTACATGTTCAAGTACGACAGTGTTCATGGCCAATGGAAGCACCACGAACTCAAGGTG…	25.703	gi|763773577|gb|KJB40700.1|	94.84	7e-105	PREDICTED: glyceraldehyde-3-phosphate dehydrogenase 2, cytosolic-like	IPR020828	2.2e-90	Glyceraldehyde 3-phosphate dehydrogenase, NAD(P) binding domain	AT1G13440.1	0.93	4e-83	GAPC2,GAPC-2	glyceraldehyde-3-phosphate dehydrogenase C2,GLYCERALDEHYDE-3-PHOSPHATE DEHYDROGENASE C-2
TUA	c39175_g4_i1	1165	TGGTGGCTGGTAGTTGATACCACATTTGAAACCAGTTGGGCACCAATCAACAAACTGGACTGTACGCTTCGTCTTGATGGTGGCAACAGCAGCATTGACATCCTTTGGCACAACATCTCCACGGTACATCAAACAACATGCCATGTACTTACCGTGCCTTGGATCACACTTAGCCATCATACTTGAGGGCTCAAAAACGGCACTAGTGATCTCAGGGACTGATAGCTGCTCATGGTATGCCTTTGCAGCTGAAATTACAGGGGCATAAGATGAGAGCATGAAATGAATACGAGGATAAGGCACAAGGTTCGTTTGGAATTCTGTTATGTCCACATTTATGGCACCATCGAACCGCAAGGAGGTGGTGAGAGAAGATATGATTTGGGATATCAGGCGGTT…	81.813	gi|672186464|ref|XP_008813089.1|	97.5	0	PREDICTED: tubulin alpha-3 chain	IPR018316	1.5e-40	Tubulin/FtsZ, 2-layer sandwich domain	AT5G19780.1	0.96	0	TUA5 | tubulin alpha-5 | Chr5:6687212-6688926 FORWARD
TUB	c30345_g1_i2	1180	TGCAATAATCAAACCATGGTAAGCTGACTTAACATTACATTGACAATATTCAAATCGACTTTTGAAACAAGTTAATATTATATGGGTTTATGGCAAAAACCAAATGCAATTTTACCAGAACCATATTTATAGAAAAACAAAAAACAAAACTTACAAGAAATATATGTAATAGAACTAAGTTCAAAATCCCAGTTTACCAGTATCCATTACTACCTAGTAAAGATGTTCATCGGATACACTACCTAAACTACAATATCATCATAAACAAGCAAACAAAAAGAGATCCAGTTCAGGTAAAACAGCAAATCCCAACACCCAAATAAGGTATTCAGGTAAAAAAGTTAAAAACAGATACTACCAAACCCAAACCAACCACAGTACAAAACAACACGGTATTTA…	99.21	gi|657969728|ref|XP_008376592.1|	99.22	0	PREDICTED: tubulin beta-1 chain-like	IPR000217	2.8e-22	Tubulin	AT5G23860.2	1	1e-178	TUB8 | tubulin beta 8 | Chr5:8042962-8044528 FORWARD
CYP	c20888_g1_i1	1040	TTAAAATTGAAGACAGGACTCGGGGATAAAACCCTAAACCCACATCCTCGGCCTCTTATAAATGCTGCCAAAACCCTAAAATCGACTTGTCTCACTCTCAAGTCTCAACTAAATCGTCTTCTCATCGAATCTCACTAGCAGGTGTTTAATTTGAAACCACAAGATGTCGAATCCAAAGGTTTTCTTTGACATTCTAATTGGAAAAGCAAAAATGGGTCGAGTTGTGATGGAGCTATTTGCTGATGTCACCCCAAAAACAGCTGAAAATTTCCGTGCGCTTTGCACAGGTGAGAAAGGAATTGGTATATCCGGGAAGCCATTGCACTATAAGGGCTCAGCCTTTCACCGAATCATCCCTGGCTTTATGTGTCAAGGAGGGGACTTCACCCGGGGCAATGG…	18.267	gi|196166898|gb|ACG70968.1|	92.4	1e-111	cyclophilin	IPR002130	1.1e-41	Cyclophilin-type peptidyl-prolyl cis-trans isomerase domain	AT3G56070.2	0.87	1e-83	ROC2 | rotamase cyclophilin 2 | Chr3:20806987-20807517
UBC	c39694_g1_i1	1151	AAAAGAATTGGTGGCCCTCTGCTATCTGGGGACCTACGGATTTCACCATTAAATAAGTTTCCATACTTTCCTTTTGCCATTCTATTTATAGATTAGTTTTTTCCTCTCTTCCACAATATCTCCATTCAATTCATCCTCCTGAGAAACAACAGTTCCTGCTTCAATGGCGTCCAAGAGAATCTTGAAGGAGTTGAAGGACTTGCATAGAGACCCACCAACTTCATGCAGTGCAGGTCCTGTAGGTGAAGATATGTTCCATTGGCAAGCAACCATAATTGGCCCAGGCGATAGCCCCTACGCCGGAGGTGTTTTCGTCGTCACAATCCATTTCCCACCTGATTATCCTTTCAAACCTCCAAAGGTTGCTTTCAAAACAAAGGTTTTCCATCCAAATATCAA…	15.99	gi|734387707|gb|KHN25470.1|	94.59	8e-101	PREDICTED: ubiquitin-conjugating enzyme E2 28-like	IPR000608	1.3e-51	Ubiquitin-conjugating enzyme E2, catalytic domain homologues	AT1G64230.2	0.91	5e-98	UBC28 | ubiquitin-conjugating enzyme 28 | Chr1:23833792-23835220
His	c30939_g1_i1	1124	GGGGGGGAACCCTATTCTCTTGTCGTCCTTTTCTCTTTTACAAGAAAGAAAGAAGAAAATATCTTCGCACCTAAACTCTCTCACCAAACTAATCTTACTTTTTCAATGGCACCCAAGGCAGAGAAGAAGCCGGCTGAGAAGAAGCCCGCGGAGGAGAAGAAAGTAGCCGAGAAGGCTCCCGCCGAGAAGAAGCCGAAGGCCGGAAAGAAGCTCCCAAAGGACGCCGCCGCCGGAGACAAGAAGAAGAAGCGCTCGAAGAAGAGCGTCGAGACCTATAAGATCTACATCTTCAAGGTCTTGAAGCAGGTTCATCCTGATATTGGAATCTCCAGCAAGGCTATGGGTATCATGAACAGTTTCATCAATGATATATTCGAGAAGCTCGCTCAGGAGGCGTCG…	241.25	gi|641854134|gb|KDO72942.1|	95.89	6e-91	PREDICTED: probable histone H2B.1-like	IPR009072	7.74e-53	Histone-fold	AT5G59910.1	0.99	3e-60	HTB4 | | Chr5:24127206-24127658 FORWARD
PP2A	c31717_g1_i1	1770	GTTGTAGTCTGTCTTGTAGAGAAAATACCAAACAGAATTGATCTCCCATTTCATTTGCATTTGCGTTTCATTTTCATCTCCCATTCCATCCCCTGCACCTCCATTTTACAAAACAAATTATTGATGCTGCAATTCTGCCTTTTCGGGGAAACAAAATTCAATTACTCTGGAATGAATCAATGATAGAGAGATCGGGAGCACGCCGATCACCAAAACGTTCCGTTTCATTACCCCGAAACCCTAACCTTCGACGGTCTACCGATTTCCAATTCTCTGGAAAACGATCTATCGAGTGAGCGTTTGTTTACCACGATCTGCTGTTTTCTGAGGCAAAGGAGAAACGTAAAAGAACGAAAGGATGCCGTTGCACGGGGATCTGGACAGGCAGATCGCGCACTT…	22.53	gi|641863984|gb|KDO82670.1|	96.73	0	PREDICTED: serine/threonine-protein phosphatase PP2A catalytic subunit-like	IPR006186	1.9e-91	Serine/threonine-specific protein phosphatase/bis(5-nucleosyl)-tetraphosphatase	AT1G10430.2	0.93	0	PP2A-2 | protein phosphatase 2A-2 | Chr1:3428705-3430437
HSP	c36528_g2_i1	2860	CTTTTGTCTTTAAAAAAGCTAAATTCAATCTATCTTACGACAGAAGAAATATCTTTTCCCTCGGAAACCAAATACAATCGAAGAAATACTCAAAACAATCAGGCAGCCAGTGAAAATACAAATAAAAAGAGAACACTTTACTGTTGAAAATAGATAAAAGGGCAAGGCGAATAACAACAAAAAAAGCCAGTTAAGCAGTTTGGCAAAACACTACTGTTTGACATAACCTTATATTTGACTGTAAGGCAAGGTACAAAGCGGTTGAAAATTACAAAGAGACACTACTACAAACCTTGCCCAAACTCAAAAACAGAACACAAAAAAAGGCAAAACACTAAACAAAAGGAGAAAGACACTGCTAGATCACCAGAATATCCAATAACCAACGACCCATTAGAA…	31.673	gi|743905252|ref|XP_011046024.1|	94	0	PREDICTED: heat shock protein 83	IPR020575	4.2e-84	Heat shock protein Hsp90, N-terminal	AT5G52640.1	0.92	0	HSP81-1,ATHSP90.1,HSP81.1|Chr5:21352557-21355147
EF1α	c39306_g2_i1	572	GGCGTGCTCACGGGTCTGACCGTCCTTGGAAATACCAGCTTCAAAACCACCAGTGGTTGAGTCAATGATAAGGACAGCACAGTCAGCCTGTGAGGTACCAGTAATCATATTCTTGATAAAGTCACGATGTCCGGGGGCATCAATGACGGTGCAGTAGTACTTGGTGGTCTCAAACTTCCACAAGGCAATATCGATGGTAATACCACGCTCACGCTCGGCCTTAAGCTTGTCGAGCACCCAGGCGTACTTGAATGACCTCTTGTTCATCTCAGCAGCCTCCTTCTCAAACCTCTCGATCACACGCTTGTCAATACCACCAAGCTTGTAGATCAAGTGACCAGTGGTGGTCGACTTTCCAGAGTCGACGTGGCCAATGACCACAATGTTGATGTGAGACTT…	272.363	gi|413944949|gb|AFW77598.1|	100	2e-95	putative translation elongation factor Tu family protein	IPR000795	7.3e-40	Elongation factor, GTP-binding domain	AT5G60390.3	0.99	5e-95	EF1alpha | | Chr5:24289226-24290675 FORWARD

## Sheet: Table S2
	ACT	GADPH	TUA	TUB	CYP	UBC	His	PP2A	HSP	EF1-α	NtCER7
Root	28.66	26.968	29.391	27.816	30.42	32.65	27.484	29.8	30.349	25.723	32.794
Root	28.517	26.877	29.146	27.619	30.419	32.439	27.399	29.988	30.578	25.563	32.635
Root	28.497	26.997	29.177	27.701	30.31	32.398	27.41	29.943	30.579	25.413	32.587
Stem	27.837	26.545	29.11	27.74	29.263	30.421	27.418	28.256	28.977	25.132	31.079
Stem	27.632	26.811	29.141	27.725	29.1	30.242	27.246	28.25	28.824	25.083	31.129
Stem	26.636	26.647	29.06	27.442	29.51	30.218	27.458	28.29	28.759	24.975	30.971
Leaf	27.299	24.722	27.633	26.601	28.85	28.01	25.114	28.574	25.754	23.304	29.772
Leaf	27.262	24.528	27.577	26.645	28.814	27.899	25.21	28.4	25.545	23.203	29.567
Leaf	27.143	24.66	27.651	26.56	28.923	27.981	25.292	28.581	25.644	23.357	29.668
CK	25.611	23.712	25.976	25.193	27.34	27.29	23.438	26.912	28.227	22.398	27.991
CK	25.669	23.505	25.951	25.076	27.415	27.204	23.437	26.807	28.394	22.413	27.839
CK	25.769	23.618	25.909	24.956	27.495	27.236	23.44	26.943	28.048	22.3	28.019
NaCl-2h	26.649	24.833	26.703	25.326	28.766	28.562	24.587	27.198	27.911	23.248	29.237
NaCl-2h	26.239	24.117	26.504	25.265	28.565	28.988	24.552	27.198	28.042	23.272	29.134
NaCl-2h	26.041	24.05	26.463	25.253	28.641	28.731	24.413	27.062	27.72	23.467	29.133
NaCl-4h	26.332	23.539	25.369	24.433	28.151	26.94	24.33	26.522	26.276	25.638	28.449
NaCl-4h	26.129	23.284	25.096	24.698	28.549	26.901	24.364	26.457	26.443	25.442	28.257
NaCl-4h	25.918	23.366	24.814	24.321	28.229	26.964	24.573	26.517	26.497	25.568	28.267
NaCl-8h	25.873	26.534	28.489	28.003	31.157	30.184	26.692	27.127	30.967	25.232	31.149
NaCl-8h	25.487	26.68	28.19	27.681	31.179	30.381	26.612	26.904	30.747	25.361	31.041
NaCl-8h	25.762	26.848	28.591	27.59	30.876	30.428	26.719	27.314	30.597	25.466	30.899
NaCl-12h	26.988	24.866	26.819	26.793	29.961	29.882	26.493	28.134	31.713	23.481	31.471
NaCl-12h	26.928	24.821	26.724	26.436	29.859	30.22	26.293	27.93	31.878	22.934	31.39
NaCl-12h	26.973	25.096	26.491	26.635	30.094	29.823	26.436	28.33	32.06	23.005	31.363
NaCl-24h	25.965	23.461	24.606	24.792	26.32	27.56	22.491	25.97	27.714	21.368	30.138
NaCl-24h	26.108	23.053	24.661	24.822	26.666	27.336	22.626	25.537	28.092	21.515	30.25
NaCl-24h	25.72	23.111	24.864	24.819	26.453	27.281	22.387	25.669	27.923	21.272	30.327
Drought-2h	26.253	24.272	26.226	25.641	26.468	28.339	24.037	27.487	24.29	23.074
Drought-2h	25.91	24.437	26.342	25.677	26.427	28.583	24.009	27.594	24.292	22.965
Drought-2h	26.134	24.548	26.283	25.67	26.626	28.713	24.169	27.149	24.064	22.989
Drought-4h	26.968	25.698	27.373	27.571	30.117	30.123	26.517	29.926	29.879	24.603
Drought-4h	26.809	25.781	27.274	27.689	30.271	30.026	26.454	30.187	29.822	24.856
Drought-4h	27.043	25.542	27.212	27.672	30.079	30.382	26.521	29.065	30.056	24.662
Drought-8h	26.672	24.173	26.498	26.781	28.804	27.835	25.161	28.202	28.443	24.249
Drought-8h	26.327	23.904	26.254	26.772	28.466	27.879	25.137	28.389	28.106	23.988
Drought-8h	26.213	23.983	26.555	26.425	28.693	27.853	24.986	28.349	28.204	24.224
Drought-12h	28.296	25.353	27.589	27.158	29.735	29.813	26.56	28.682	30.615	23.991
Drought-12h	28.016	25.484	27.582	27.36	29.522	29.307	26.383	28.374	30.49	23.85
Drought-12h	28.018	25.569	27.707	26.974	29.893	29.635	26.275	28.363	30.863	24.1
Drought-24h	25.825	22.906	26.139	25.476	26.88	27.209	23.052	27.18	28.311	22.302
Drought-24h	25.67	22.978	26.159	25.437	26.509	27.08	22.99	27.017	28.338	22.067
Drought-24h	25.629	22.836	26.1	25.424	26.568	27.384	22.969	26.899	28.059	22.028
Heat-2h	24.853	23.006	24.157	24.807	27.265	28.252	23.947	26.68	19.976	22.092
Heat-2h	24.932	23.032	24.128	24.718	27.336	28.313	23.925	26.689	19.958	21.944
Heat-2h	24.988	22.908	24.199	24.725	27.355	28.341	23.864	26.824	19.968	21.857
Heat-4h	26.843	24.896	26.223	26.552	29.275	28.189	25.741	28.236	24.241	23.968
Heat-4h	26.804	25.028	26.332	26.457	28.986	28.159	25.795	28.211	23.999	23.984
Heat-4h	26.711	24.511	25.931	26.393	29.103	27.953	25.464	28.274	23.907	23.741
Heat-8h	27.304	25.562	26.842	26.248	28.986	29.396	25.887	29.381	26.491	24.008
Heat-8h	27.536	25.45	26.852	26.44	28.892	29.37	25.976	29.061	26.402	24.231
Heat-8h	27.251	25.847	26.695	26.463	28.883	29.258	25.763	29.073	26.097	24.099
Heat-12h	26.542	25.28	25.58	25.82	28.67	27.632	25.974	28.6	24.975	23.139
Heat-12h	26.403	24.801	25.505	25.688	28.926	27.569	25.968	28.584	24.891	23.165
Heat-12h	26.405	24.946	25.342	25.84	28.814	27.441	25.962	28.436	24.743	23.079
Heat-24h	28.207	25.952	27.514	27.254	30.85	29.682	28.484	29.694	30.125	25.979
Heat-24h	28.207	25.867	27.484	27.282	30.784	29.83	28.261	29.69	29.931	25.929
Heat-24h	28.122	26.287	27.369	27.644	30.705	29.673	28.107	29.464	29.987	25.833
Cold-2h	26.697	23.283	27.308	25.735	27.976	25.816	22.784	27.664	27.424	22.363
Cold-2h	26.581	23.115	27.435	25.729	27.987	25.723	22.808	27.699	27.505	21.944
Cold-2h	26.54	23.214	27.351	25.799	27.674	25.798	22.742	27.668	27.6	22.066
Cold-4h	27.336	25.365	27.091	26.035	30.067	28.095	26.067	28.291	27.792	23.33
Cold-4h	27.227	24.877	27.12	26.038	30.107	27.906	26.043	28.138	27.654	23.164
Cold-4h	27.204	25.084	27.047	26.146	30.055	27.743	26.032	28.089	27.746	23.06
Cold-8h	26.98	23.988	27.565	25.857	28.385	26.84	23.698	27.719	24.46	22.688
Cold-8h	26.932	23.893	27.421	25.717	28.384	26.862	23.634	27.597	24.363	22.654
Cold-8h	26.741	23.867	27.364	25.732	28.449	26.82	23.703	27.411	24.466	22.696
Cold-12h	28.317	26.878	28.954	26.485	29.433	28.279	24.816	29.533	28.254	24.981
Cold-12h	27.905	26.786	29.044	26.66	29.3	28.008	24.68	29.517	28.252	24.506
Cold-12h	28.015	26.522	28.847	26.453	29.309	28.1	24.567	29.23	28.224	24.424
Cold-24h	30.065	27.525	29.766	28.429	31.553	31.949	27.172	30.544	31.728	26.536
Cold-24h	29.823	27.275	29.622	28.799	31.586	31.927	27.26	30.509	31.387	26.406
Cold-24h	30.075	27.333	29.648	28.651	31.793	32.161	27.347	30.503	31.501	26.325
ABA-2h	25.983	24.117	26.298	25.342	29.066	28.902	24.98	27.707	24.164	22.33
ABA-2h	25.985	24.07	26.194	25.352	28.706	28.979	24.846	27.704	23.985	22.144
ABA-2h	25.582	24.155	26.166	25.35	28.525	28.964	24.707	27.564	23.976	22.058
ABA-4h	24.373	22.043	24.51	23.819	26.081	27.307	22.907	26.226	23.815	21.322
ABA-4h	24.332	21.915	24.512	23.616	26.082	27.517	22.875	26.281	23.782	21.169
ABA-4h	24.496	22.037	24.467	23.501	25.954	27.328	22.862	26.28	23.606	21.02
ABA-8h	24.902	23.342	24.707	24.621	27.109	28.037	23.751	27.138	28.477	22.115
ABA-8h	24.833	23.379	24.517	24.487	27.08	28.221	23.704	27.263	28.273	22.016
ABA-8h	25.096	23.22	24.4	24.382	27.071	28.095	23.649	27.148	27.946	21.745
ABA-12h	24.318	22.334	23.618	24.168	26.193	26.163	22.209	25.909	27.295	20.868
ABA-12h	24.303	22.341	23.669	24.073	26.198	26.15	22.269	25.991	27.193	20.751
ABA-12h	24.31	22.343	23.726	23.965	26.283	26.18	22.216	25.888	27.018	20.699
ABA-24h	27.032	25.082	26.488	25.904	28.037	29.798	24.138	27.656	30.04	22.974
ABA-24h	26.969	24.987	26.39	25.907	28.109	29.958	24.164	27.649	30.23	22.951
ABA-24h	26.96	24.982	26.48	25.976	28.142	29.858	24.243	27.576	29.945	23.047

## Sheet: Table S3
Rank	Software	1	2	3	4	5	6	7	8	9	10
Total	G	EF1-α	His	CYP	TUB	PP2A	GAPDH	TUA	ACT	UBC	HSP
	N	EF1-α	His	GAPDH	PP2A	TUB	CYP	ACT	TUA	UBC	HSP
	B	PP2A	ACT	TUB	CYP	UBC	TUA	GAPDH	EF1-α	His	HSP
Salt	G	EF1-α	His	CYP	UBC	TUB	TUA	GAPDH	PP2A	HSP	ACT
	N	PP2A	HSP	EF1-α	CYP	GAPDH	TUB	TUA	His	UBC	ACT
	B	ACT	PP2A	GAPDH	TUA	TUB	UBC	CYP	His	EF1-α	HSP
Drought	G	UBC	GAPDH	EF1-α	TUB	PP2A	ACT	TUA	His	CYP	HSP
	N	UBC	EF1-α	GAPDH	PP2A	His	TUB	ACT	TUA	CYP	HSP
	B	TUA	ACT	TUB	PP2A	EF1-α	UBC	GAPDH	His	CYP	HSP
Heat	G	PP2A	GAPDH	ACT	TUA	TUB	CYP	EF1-α	UBC	His	HSP
	N	ACT	PP2A	TUA	GAPDH	CYP	TUB	His	EF1-α	HSP	UBC
	B	UBC	CYP	TUB	PP2A	ACT	GAPDH	His	TUA	EF1-α	HSP
Cold	G	PP2A	TUA	ACT	CYP	TUB	EF1-α	His	GAPDH	HSP	UBC
	N	EF1-α	CYP	GAPDH	His	ACT	UBC	PP2A	TUA	TUB	HSP
	B	TUB	TUA	ACT	PP2A	CYP	His	UBC	GAPDH	EF1-α	HSP
ABA	G	CYP	GAPDH	His	TUB	ACT	EF1-α	PP2A	TUA	UBC	HSP
	N	GAPDH	His	PP2A	EF1-α	CYP	TUB	TUA	ACT	UBC	HSP
	B	PP2A	TUB	EF1-α	His	CYP	ACT	GAPDH	UBC	TUA	HSP
tissues	G	His	GAPDH	EF1-α	TUA	TUB	ACT	CYP	PP2A	UBC	HSP
	N	EF1-α	TUA	GAPDH	TUB	His	UBC	HSP	CYP	ACT	PP2A
	B	CYP	TUB	PP2A	ACT	TUA	EF1-α	GAPDH	His	HSP	UBC
Notes: 1 represents the most stable gene and 10 represents the least stable gene; G: geNorm, N: NormFinder, B: Bestkeeper.
